# Supplementary material for: Comprehensive evaluation of candidate reference genes for quantitative real-time PCR-based analysis in Caucasian clover
Source: Sci Rep. 2021 Feb 8;11:3269. doi: 10.1038/s41598-021-82633-2 (PMC7870939; doi:10.1038/s41598-021-82633-2)
Supplement: Supplementary file 2 — Supplementary Tables. [file 41598_2021_82633_MOESM2_ESM.xlsx]

## Sheet: Sheet1
Supplementary table S1 qRT-PCR Ct values of 12 candidate reference genes across all samples. (Ct of standard curve )
		RCD1	PPIL3	PP2A	NLI1	NLI2	EFTu-GTP	RBD	APA	PTPMT1	TMP	MAP	BZIP	WRKY
10-1	Ct Values	30.577	30.193	29.984	30.916	29.738	24.434	29.943	29.367	29.813	30.398	30.126	29.522	29.268
10-1	Ct Values	29.861	30.103	29.995	30.99	29.742	24.438	29.83	29.425	30.054	30.348	30.019	29.618	29.186
10-1	Ct Values	29.694	30.101	29.928	30.909	29.767	24.322	29.98	29.405	29.993	30.401	30.145	29.623	29.176
10-2	Ct Values	30.303	30.286	30.113	31.112	29.918	24.508	30.25	29.678	30.217	30.683	30.407	29.792	29.539
10-2	Ct Values	29.998	30.316	30.232	31.242	29.963	24.453	30.24	29.551	30.103	30.668	30.467	29.808	29.576
10-2	Ct Values	31.079	30.364	30.238	31.505	29.903	24.561	30.213	29.514	30.147	30.527	30.571	29.864	29.419
10-3	Ct Values	30.682	30.394	30.405	31.52	30.255	24.821	30.496	29.898	30.441	30.882	30.685	30.105	29.729
10-3	Ct Values	30.679	30.657	30.455	31.125	30.209	24.884	30.465	29.817	30.339	30.859	30.729	30.061	29.683
10-3	Ct Values	30.663	30.572	30.594	31.763	30.326	24.969	30.537	29.865	30.398	30.914	30.759	29.993	29.759
10-4	Ct Values	28.298	30.872	30.786	31.69	30.302	25.118	30.812	30.0806	30.687	31.03	30.933	30.337	29.993
10-4	Ct Values	32.688	30.976	30.738	31.612	30.467	25.099	30.766	30.0761	30.667	31.176	30.908	30.261	29.929
10-4	Ct Values	31.601	31.071	30.824	31.661	30.494	25.024	30.779	30.1904	30.715	31.131	30.921	30.262	30.018
10-5	Ct Values	31.179	31.072	30.918	32.04	30.733	25.313	30.948	30.361	30.914	31.37	31.183	30.666	30.276
10-5	Ct Values	31.284	31.036	30.937	31.973	30.774	25.378	30.931	30.395	30.928	31.365	31.067	30.559	30.286
10-5	Ct Values	30.808	31.092	30.962	31.994	30.772	25.421	30.835	30.399	30.973	31.419	31.206	30.619	30.129
Supplementary table S2 Most stable and least stable reference genes according to RefFinder.
qRT-PCR data
treatment		RCD1	PPIL3	PP2A	NLI1	NLI2	EFTu-GTP	RBD	APA	PTPMT1	TMP	MAP	BZIP
root	Ct Values	24.278	23.831	22.153	23.796	25.603	26.152	24.289	22.959	22.698	24.382	22.212	21.512
root	Ct Values	23.771	24.098	23.9645	24.859	25.646	26.181	24.38	23.73	22.705	24.634	22.106	21.927
root	Ct Values	23.878	24.098	22.244	25.419	25.354	26.204	24.412	23.188	21.924	24.268	21.672	21.837
shoot	Ct Values	25.0065	25.0655	22.8055	27.2845	28.2245	26.437	25.8765	24.946	23.6505	24.893	24.016	25.237
shoot	Ct Values	28.695	25.6555	23.04	27.6645	28.0455	26.504	26.0725	24.6745	23.853	25.29	23.9735	24.938
shoot	Ct Values	25.298	25.912	23.122	27.323	27.85	25.8465	25.7475	24.7485	23.7455	24.865	23.935	25.0045
leaf	Ct Values	24.705	24.34	21.68	26.023	25.365	26.111	24.087	23.079	21.184	22.321	21.604	22.909
leaf	Ct Values	25.197	24.237	22.331	25.1	25.561	26.098	23.99	22.907	21.727	22.588	22.085	23.08
leaf	Ct Values	24.471	23.948	21.749	25.516	25.474	26.384	23.937	22.914	21.374	22.584	22.417	23.063
leaf-LT(2h)	Ct Values	24.554	24.082	22.303	26.76	27.764	26.376	25.814	24.948	23	25.273	23.505	23.995
leaf-LT(2h)	Ct Values	31.861	25.331	22.695	27.33	27.389	26.416	26.141	24.867	23.199	25.33	23.669	24.191
leaf-LT(2h)	Ct Values	25.225	25.631	22.585	27.123	27.607	26.175	25.843	24.767	23.192	24.667	23.451	24.129
leaf-LT(6h)	Ct Values	23.156	24.169	19.862	25.93	26.172	26.194	24.195	24.314	21.317	24.904	21.808	22.688
leaf-LT(6h)	Ct Values	24.392	24.459	20.119	26.209	26.057	26.108	24.301	24.44	21.465	24.908	21.393	22.502
leaf-LT(6h)	Ct Values	23.346	24.51	20.173	26.404	26.082	26.018	24.746	23.327	21.65	24.46	21.264	22.9
leaf-LT(12h)	Ct Values	24.785	26.29	22.208	26.801	26.824	26.139	26.01	23.529	22.854	23.76	23.243	24.292
leaf-LT(12h)	Ct Values	24.729	26.062	22.38	27.135	26.836	26.346	26.86	23.541	22.713	23.597	23.415	24.384
leaf-LT(12h)	Ct Values	25.052	26.112	22.457	27.174	32.809	26.433	25.812	23.993	22.764	23.875	23.17	24.194
leaf-LT(24h)	Ct Values	25.415	26.25	22.965	28.847	28.876	27.534	26.856	25.288	23.852	26.081	24.614	24.648
leaf-LT(24h)	Ct Values	25.634	26.475	23.29	28.388	28.808	26.688	26.809	25.202	23.844	25.488	24.311	24.7
leaf-LT(24h)	Ct Values	25.514	26.43	23.532	28.131	28.871	26.812	27.332	25.351	24.233	25.596	24.651	24.564
root-LT(2h)	Ct Values	24.154	24.954	22.286	28.932	24.849	24.719	23.559	23.792	20.964	24.077	20.818	20.703
root-LT(2h)	Ct Values	24.464	25.642	22.336	34.357	24.9	24.903	24.478	23.555	20.926	24.104	20.279	20.619
root-LT(2h)	Ct Values	24.338	25.904	22.532	35.861	25.133	24.761	24.454	23.866	21.159	24.03	21.016	21.048
root-LT(6h)	Ct Values	24.377	24.707	21.828	27.082	25.89	25.872	24.764	22.755	22.833	22.488	22.47	23.29
root-LT(6h)	Ct Values	24.384	24.766	21.665	26.448	25.795	25.903	24.628	22.537	22.694	22.686	22.524	23.548
root-LT(6h)	Ct Values	24.73	24.707	21.878	26.267	25.928	25.973	24.493	22.31	22.752	22.451	22.406	23.415
root-LT(12h)	Ct Values	23.88	25.36	21.759	27.447	26.786	26.102	25.531	23.574	22.584	24.314	22.366	28.071
root-LT(12h)	Ct Values	24.23	24.894	21.917	26.986	27.173	26.16	25.955	23.604	22.14	24.138	22.553	22.961
root-LT(12h)	Ct Values	24.091	24.542	21.764	27.583	26.934	26.643	25.744	23.956	22.185	23.625	22.548	28.561
root-LT(24h)	Ct Values	23.51	24.556	21.511	27.135	27.124	25.476	24.916	22.426	23.046	23.757	23.16	23.279
root-LT(24h)	Ct Values	23.59	24.677	21.79	26.607	26.795	25.65	25.139	22.644	22.841	23.48	22.84	23.266
root-LT(24h)	Ct Values	23.665	24.572	21.9	27.463	26.854	25.753	26.076	22.386	22.842	23.333	22.875	23.183
leaf-PEG(2h)	Ct Values	25.459	26.049	23.308	27.809	28.685	26.498	25.939	24.944	24.301	24.513	24.527	26.479
leaf-PEG(2h)	Ct Values	25.529	25.98	23.385	27.999	28.702	26.592	26.004	24.482	24.507	25.25	24.278	25.685
leaf-PEG(2h)	Ct Values	25.371	26.193	23.659	27.523	28.093	25.518	25.652	24.73	24.299	25.063	24.419	25.88
leaf-PEG(6h)	Ct Values	23.137	22.773	21.22	24.099	24.194	24.33	21.955	21.531	21.686	21.682	24.065	21.196
leaf-PEG(6h)	Ct Values	22.784	22.744	20.243	24.308	24.078	24.506	21.788	21.94	20.886	21.38	20.404	21.067
leaf-PEG(6h)	Ct Values	22.8	23.281	20.853	24.572	24.357	25.259	22.053	22.139	27.16	21.683	21.281	28.185
leaf-PEG(12h)	Ct Values	26.32	27.328	24.041	28.784	29.05	26.685	26.867	25.377	24.792	25.791	25.647	21.519
leaf-PEG(12h)	Ct Values	26.306	27.623	24.049	28.998	29.488	26.466	27.129	25.418	24.292	26.107	25.401	20.487
leaf-PEG(12h)	Ct Values	26.923	27.775	24.284	29.522	29.115	26.574	27.19	25.332	24.296	25.858	25.482	20.995
leaf-PEG(24h)	Ct Values	22.831	24.315	21.111	25.199	25.658	24.756	23.961	27.899	21.468	26.14	22.256	26.101
leaf-PEG(24h)	Ct Values	22.769	24.384	21.201	25.889	26.01	23.865	23.415	28.498	21.459	26.639	22.027	25.644
leaf-PEG(24h)	Ct Values	22.913	24.759	21.087	25.845	25.867	24.044	24.023	28.221	21.272	27.945	22.42	28.658
leaf-12.5mmol/LNaCl	Ct Values	23.753	24.844	22.143	25.494	25.595	26.266	23.948	22.78	22.361	23.598	22.892	22.227
leaf-12.5mmol/LNaCl	Ct Values	23.968	24.914	22.188	25.302	25.752	26.387	24.276	22.99	22.385	23.634	22.614	22.837
leaf-12.5mmol/LNaCl	Ct Values	23.809	25.095	22.012	25.777	25.676	23.557	24.748	22.785	22.376	23.555	23.037	22.165
leaf-25mmol/LNaCl	Ct Values	23.922	25.059	22.883	26.171	26.433	25.719	25.009	24.072	22.304	25.101	21.86	23.336
leaf-25mmol/LNaCl	Ct Values	23.993	25.194	21.523	26.14	26.576	25.828	25.016	24.153	22.434	25.476	22.585	23.378
leaf-25mmol/LNaCl	Ct Values	23.801	25.271	21.673	26.295	26.27	25.659	24.515	23.902	22.549	25.317	22.152	23.343
leaf-50mmol/LNaCl	Ct Values	23.635	24.684	22.037	27.073	27.152	24.047	24.898	21.819	22.75	23.175	21.805	23.624
leaf-50mmol/LNaCl	Ct Values	23.028	24.613	22.232	26.686	27.807	23.842	24.985	22.368	22.867	22.84	21.812	23.754
leaf-50mmol/LNaCl	Ct Values	23.608	24.669	22.165	26.862	27.234	24.005	25.379	22.155	22.73	24.719	21.932	28.227
leaf-100mmol/LNaCl	Ct Values	24.229	25.655	22.728	27.007	26.697	25.755	24.862	22.308	23.888	24.427	22.975	23.197
leaf-100mmol/LNaCl	Ct Values	24.341	25.611	22.165	27.304	26.898	25.973	26.44	22.964	22.966	23.845	23.319	23.37
leaf-100mmol/LNaCl	Ct Values	24.255	25.673	22.302	27.009	26.852	25.682	25.071	23.061	22.811	23.923	22.61	23.391
root-10%PEG(2h)	Ct Values	31.292	23.995	22.217	29.195	26.723	25.548	24.837	24.053	21.93	24.863	22.108	22.129
root-10%PEG(2h)	Ct Values	25.505	22.557	22.39	28.734	26.282	25.447	24.871	23.832	21.737	24.635	22.204	22.053
root-10%PEG(2h)	Ct Values	25.552	22.732	22.97	28.433	25.939	25.753	24.66	23.836	22.362	25.05	22.431	22.11
root-10%PEG(6h)	Ct Values	23.156	21.847	22.077	26.861	27.661	24.896	23.9	23.725	21.466	26.573	21.12	21.356
root-10%PEG(6h)	Ct Values	23.538	22.436	22.058	26.71	25.384	24.978	24.186	23.505	20.94	25.221	21.37	21.335
root-10%PEG(6h)	Ct Values	23.636	22.043	21.583	26.652	25.378	24.993	23.691	23.615	21.769	25.698	21.502	21.362
root-10%PEG(12h)	Ct Values	25.38	22.424	22.1919	26.323	24.89	25.249	24.289	22.756	20.6975	24.592	22.263	22.387
root-10%PEG(12h)	Ct Values	24.53	22.619	21.078	28.666	24.853	25.166	24.449	22.164	21.615	23.276	22.404	22.601
root-10%PEG(12h)	Ct Values	25.04	23.414	22.572	28.118	24.75	20.119	25.439	21.724	19.78	23.369	22.3335	22.289
root-10%PEG(24h)	Ct Values	26.432	22.88	23.075	28.38	25.068	26.08	25.521	23.699	22.664	29.4655	23.022	22.738
root-10%PEG(24h)	Ct Values	25.891	22.96	22.875	27.995	25.065	24.963	24.864	24.097	21.921	24.46	22.673	23.044
root-10%PEG(24h)	Ct Values	26.695	23.062	22.637	28.1875	25.029	25.623	25.881	23.753	22.492	34.471	23.053	22.888
root-12.5mmol/LNaCl	Ct Values	22.668	23.152	21.652	26.3695	25.542	24.679	23.754	23.809	21.821	24.236	21.592	28.198
root-12.5mmol/LNaCl	Ct Values	24.027	23.732	21.796	26.882	25.59	25.781	25.204	25.148	22.321	23.557	21.956	28.557
root-12.5mmol/LNaCl	Ct Values	23.724	23.545	22.054	25.857	25.545	25.109	24.557	24.941	22.071	24.901	21.533	22.52
root-25mmol/LNaCl	Ct Values	24.617	24.185	22.556	25.931	26.167	26.217	24.461	23.512	23.296	24.416	32.771	23.211
root-25mmol/LNaCl	Ct Values	24.562	24.321	22.7305	26.292	26.401	24.36	29.437	22.39	22.759	23.58	22.843	23.417
root-25mmol/LNaCl	Ct Values	24.923	24.538	22.905	27.202	25.926	25.816	24.047	22.951	22.623	25.881	23.113	23.535
root-50mmol/LNaCl	Ct Values	24.655	23.315	21.793	27.95	24.982	24.943	24.268	25.301	22.334	23.846	22.39	21.312
root-50mmol/LNaCl	Ct Values	24.108	23.392	21.763	27.07	25.168	25.031	23.534	20.679	21.92	24.065	22.283	21.722
root-50mmol/LNaCl	Ct Values	24.445	25.353	21.955	28.091	25.18	25.083	24.489	25.44	22.034	24.233	22.118	22.16
root-100mmol/LNaCl	Ct Values	24.982	23.701	21.189	25.851	24.793	26.354	23.236	22.1625	20.728	22.211	21.127	20.5
root-100mmol/LNaCl	Ct Values	24.627	24.372	21.228	25.701	24.782	25.509	24.084	25.607	20.7	22.108	20.768	28.381
root-100mmol/LNaCl	Ct Values	24.665	24.249	21.742	24.555	24.869	24.907	33.235	18.718	20.374	24.869	20.919	27.946
Relative expression level of WRKY determined by the use of select reference genes, including the most or the least stable reference genes, for normalization in the roots.
Supplementary table S3 Relative quantification of WRKY expression in the roots of plants under low-temperature stress.
treatment	RCD1	NLLI2	EFTu-GTP	RCD1+NLI2	WRKY
root-LT(0h)	24.227	22.403	27.711	23.722	24.051
root-LT(0h)	24.986	22.536	27.509	24.003	23.931
root-LT(0h)	24.439	21.791	27.52	24.038	25.393
root-LT(2h)	24.232	21.44	27.051	22.635	26.521
root-LT(2h)	24.369	21.379	27.904	22.989	26.747
root-LT(2h)	24.289	21.495	27.302	22.726	26.047
root-LT(6h)	23.96	21.51	27.664	23.69	31
root-LT(6h)	23.9	23.017	27.267	23.525	31.676
root-LT(6h)	24.244	21.362	27.632	22.651	30.401
root-LT(12h)	22.909	21.91	31.507	24.405	28.302
root-LT(12h)	23.319	23.512	29.475	25.404	28.77
root-LT(12h)	23.895	21.21	29.512	25.132	28.498
root-LT(24h)	25.664	22.712	30.756	25.401	25.935
root-LT(24h)	25.487	22.319	30.101	23.804	25.527
root-LT(24h)	25.668	23.079	30.381	24.674	25.085
Supplementary table S4 Relative quantification of WRKY expression in the roots of plants under salt stress.
treatment	NLI1	RCD1	NLI2	NLI1+RCD1	WRKY
root-salt(0h)	21.949	21.029	23.764	20.951	20.976
root-salt(0h)	21.605	20.886	23.843	21.031	21.069
root-salt(0h)	21.673	23.952	23.764	20.975	20.86
root-salt(2h)	23.883	23.192	26.424	23.548	23.661
root-salt(2h)	23.641	23.643	26.688	23.918	23.27
root-salt(2h)	24.024	23.448	26.895	23.953	23.244
root-salt(6h)	22.559	23.026	26.848	23.567	23.7037
root-salt(6h)	22.887	23.138	27.284	23.205	24.2327
root-salt(6h)	22.541	23.089	27.556	24.434	23.9337
root-salt(12h)	21.956	18.726	25.279	21.194	23.085
root-salt(12h)	21.524	21.413	25.903	22.414	23.033
root-salt(12h)	21.76	21.467	25.664	21.129	23.075
root-salt(24h)	21.754	22.364	25.516	21.504	26.358
root-salt(24h)	21.887	21.425	27.186	21.637	24.937
